# Supplementary material for: Guanidine Derivatives Leverage the Antibacterial Performance of Bio-Based Polyamide PA56 Fibres
Source: Polymers (Basel). 2024 Sep 25;16(19):2707. doi: 10.3390/polym16192707 (PMC11478546; doi:10.3390/polym16192707)
Supplement: Supplementary file 1 [file polymers-16-02707-s001.zip]

Archive with 1 entries (1 files):
- polymers-3181762-supplementary.pdf
